# Supplementary material for: Association between waist circumference and chronic pain: insights from observational study and two-sample Mendelian randomization
Source: Front Nutr. 2024 Jul 26;11:1415208. doi: 10.3389/fnut.2024.1415208 (PMC11310123; doi:10.3389/fnut.2024.1415208)
Supplement: Supplementary file 1 [file Table_1.XLSX]

## Sheet: Sheet1
TableS1 Harmonization data_waist circumference and pain
SNP	effect_allele.exposure	other_allele.exposure	effect_allele.outcome	other_allele.outcome	beta.exposure	beta.outcome	eaf.exposure	eaf.outcome	remove	palindromic	ambiguous	pos.outcome	pval.outcome	se.outcome	outcome	mr_keep.outcome	pval_origin.outcome	data_source.outcome	pval.exposure	se.exposure	samplesize.exposure	chr.exposure	pos.exposure	id.exposure	exposure	mr_keep.exposure	pval_origin.exposure	action	mr_keep	samplesize.outcome	samplesize.exposure	F
rs28489620	A	G	A	G	-0.0124131	-0.0100517	0.29035	NA	FALSE	FALSE	FALSE	41408712	0.0515787	0.00516366	pain	TRUE	reported	textfile	4.4e-10	0.00198899	462166	22	41804716	ukb-b-9405	Waist circumference	TRUE	reported	2	TRUE	376520	462166	38.9489
rs11824092	C	T	C	T	0.012491	0.00922202	0.635754	NA	FALSE	FALSE	FALSE	13324747	0.0520044	0.00474605	pain	TRUE	reported	textfile	2.4e-11	0.00187069	462166	11	13346294	ukb-b-9405	Waist circumference	TRUE	reported	2	TRUE	376520	462166	44.5852
rs704061	C	T	C	T	0.0146223	0.00939441	0.455057	NA	FALSE	FALSE	FALSE	89378126	0.0530493	0.00485621	pain	TRUE	reported	textfile	4e-16	0.00179659	462166	12	89771903	ukb-b-9405	Waist circumference	TRUE	reported	2	TRUE	376520	462166	66.242
rs2306593	T	C	T	C	-0.0152919	-0.00910498	0.488298	NA	FALSE	FALSE	FALSE	36510707	0.0534035	0.00471359	pain	TRUE	reported	textfile	1.6e-17	0.00179509	462166	17	34866546	ukb-b-9405	Waist circumference	TRUE	reported	2	TRUE	376520	462166	72.5689
rs58862095	T	C	T	C	-0.0165812	-0.00893119	0.419271	NA	FALSE	FALSE	FALSE	75452145	0.0592066	0.00473386	pain	TRUE	reported	textfile	7.1e-20	0.00181678	462166	7	75081418	ukb-b-9405	Waist circumference	TRUE	reported	2	TRUE	376520	462166	83.2966
rs145350287	A	T	A	T	-0.0322326	-0.023279	0.039615	NA	FALSE	TRUE	TRUE	120469506	0.0604296	0.012398	pain	TRUE	reported	textfile	2e-12	0.00458244	462166	12	120907309	ukb-b-9405	Waist circumference	TRUE	reported	2	FALSE	376520	462166	49.4763
rs11767811	A	G	A	G	-0.0150345	-0.0109217	0.181372	NA	FALSE	FALSE	FALSE	72156003	0.0607715	0.00582444	pain	TRUE	reported	textfile	8.9e-11	0.00231875	462166	7	71620988	ukb-b-9405	Waist circumference	TRUE	reported	2	TRUE	376520	462166	42.0407
rs11215381	C	T	C	T	0.0111759	0.00887336	0.525856	NA	FALSE	FALSE	FALSE	115151513	0.0607743	0.00473213	pain	TRUE	reported	textfile	4.6e-10	0.00179363	462166	11	115022233	ukb-b-9405	Waist circumference	TRUE	reported	2	TRUE	376520	462166	38.8239
rs1182199	A	C	A	C	-0.0135196	-0.00917567	0.3044	NA	FALSE	FALSE	FALSE	2822908	0.0615007	0.0049071	pain	TRUE	reported	textfile	3.6e-12	0.00194469	462166	7	2862542	ukb-b-9405	Waist circumference	TRUE	reported	2	TRUE	376520	462166	48.3311
rs10269774	A	G	A	G	0.0119597	-0.00948777	0.326456	NA	FALSE	FALSE	FALSE	92624658	0.0633403	0.00510977	pain	TRUE	reported	textfile	3.6e-10	0.00190774	462166	7	92253972	ukb-b-9405	Waist circumference	TRUE	reported	2	TRUE	376520	462166	39.3009
rs4456769	T	C	T	C	0.0134001	0.00919192	0.333423	NA	FALSE	FALSE	FALSE	25210141	0.0641727	0.00496599	pain	TRUE	reported	textfile	1.8e-12	0.0019003	462166	20	25190777	ukb-b-9405	Waist circumference	TRUE	reported	2	TRUE	376520	462166	49.7247
rs8024137	T	A	T	A	0.0136852	0.0174224	0.848193	NA	FALSE	TRUE	TRUE	35545096	0.0652094	0.00944911	pain	TRUE	reported	textfile	4.6e-08	0.00250296	462166	15	35837297	ukb-b-9405	Waist circumference	TRUE	reported	2	FALSE	376520	462166	29.8947
rs7755574	T	G	T	G	0.010917	0.0091821	0.282559	NA	FALSE	FALSE	FALSE	153043508	0.0663713	0.00500139	pain	TRUE	reported	textfile	3.9e-08	0.00198683	462166	6	153364643	ukb-b-9405	Waist circumference	TRUE	reported	2	TRUE	376520	462166	30.1915
rs77165542	T	C	T	C	-0.0700663	-0.0336173	0.035495	NA	FALSE	FALSE	FALSE	430975	0.0667852	0.0183389	pain	TRUE	reported	textfile	9.9e-47	0.00488088	462166	2	430975	ukb-b-9405	Waist circumference	TRUE	reported	2	TRUE	376520	462166	206.073
rs8078135	T	C	T	C	-0.0101458	-0.00863707	0.489933	NA	FALSE	FALSE	FALSE	21365271	0.067027	0.00471587	pain	TRUE	reported	textfile	1.6e-08	0.00179655	462166	17	21268583	ukb-b-9405	Waist circumference	TRUE	reported	2	TRUE	376520	462166	31.8929
rs4527444	G	A	G	A	0.0105243	-0.00856132	0.541317	NA	FALSE	FALSE	FALSE	30841158	0.0689557	0.00470735	pain	TRUE	reported	textfile	4.5e-09	0.00179433	462166	4	30842780	ukb-b-9405	Waist circumference	TRUE	reported	2	TRUE	376520	462166	34.4019
rs347551	G	C	G	C	0.0126307	0.00862568	0.472292	NA	FALSE	TRUE	TRUE	120053336	0.069923	0.00475925	pain	TRUE	reported	textfile	3.9e-12	0.00181978	462166	5	119389031	ukb-b-9405	Waist circumference	TRUE	reported	2	FALSE	376520	462166	48.1745
rs2482704	T	G	T	G	-0.0115642	0.00875185	0.426761	NA	FALSE	FALSE	FALSE	91420081	0.072287	0.00486942	pain	TRUE	reported	textfile	1.5e-10	0.00180618	462166	9	94182363	ukb-b-9405	Waist circumference	TRUE	reported	2	TRUE	376520	462166	40.9929
rs1436348	G	A	G	A	0.0124929	0.00873888	0.582801	NA	FALSE	FALSE	FALSE	104893824	0.0739282	0.0048901	pain	TRUE	reported	textfile	5.4e-12	0.00181185	462166	3	104612668	ukb-b-9405	Waist circumference	TRUE	reported	2	TRUE	376520	462166	47.5425
rs4419475	T	A	T	A	0.0112635	0.00841986	0.407376	NA	FALSE	TRUE	TRUE	95228893	0.0741481	0.00471518	pain	TRUE	reported	textfile	6e-10	0.00181962	462166	4	96150044	ukb-b-9405	Waist circumference	TRUE	reported	2	FALSE	376520	462166	38.3165
rs12375196	A	C	A	C	0.0132187	-0.00844373	0.424364	NA	FALSE	FALSE	FALSE	103776094	0.0743053	0.0047311	pain	TRUE	reported	textfile	3.8e-13	0.00182044	462166	7	103416541	ukb-b-9405	Waist circumference	TRUE	reported	2	TRUE	376520	462166	52.726
rs4689465	C	T	C	T	-0.0108689	0.00836707	0.525445	NA	FALSE	FALSE	FALSE	6489062	0.0756763	0.00471028	pain	TRUE	reported	textfile	1.3e-09	0.00178976	462166	4	6490789	ukb-b-9405	Waist circumference	TRUE	reported	2	TRUE	376520	462166	36.8792
rs17681738	T	C	T	C	0.0105421	-0.00896041	0.328589	NA	FALSE	FALSE	FALSE	9889923	0.076461	0.00505781	pain	TRUE	reported	textfile	3.3e-08	0.00190864	462166	17	9793240	ukb-b-9405	Waist circumference	TRUE	reported	2	TRUE	376520	462166	30.5075
rs7442885	G	C	G	C	-0.0204724	-0.0106501	0.214033	NA	FALSE	TRUE	TRUE	88387060	0.0782781	0.00604853	pain	TRUE	reported	textfile	6.8e-21	0.00218339	462166	5	87682877	ukb-b-9405	Waist circumference	TRUE	reported	2	FALSE	376520	462166	87.9174
rs34882821	T	G	T	G	0.0106237	0.00905144	0.338577	NA	FALSE	FALSE	FALSE	14783316	0.0805657	0.00517991	pain	TRUE	reported	textfile	2.1e-08	0.00189644	462166	9	14783314	ukb-b-9405	Waist circumference	TRUE	reported	2	TRUE	376520	462166	31.3815
rs12042959	G	A	G	A	-0.014934	-0.0112142	0.143895	NA	FALSE	FALSE	FALSE	243369971	0.0818258	0.00644423	pain	TRUE	reported	textfile	5.2e-09	0.00255686	462166	1	243533273	ukb-b-9405	Waist circumference	TRUE	reported	2	TRUE	376520	462166	34.1145
rs36007635	A	G	A	G	-0.0165685	-0.0139028	0.137694	NA	FALSE	FALSE	FALSE	162588303	0.0891703	0.0081791	pain	TRUE	reported	textfile	1.7e-10	0.00259543	462166	6	163009335	ukb-b-9405	Waist circumference	TRUE	reported	2	TRUE	376520	462166	40.7519
rs28366156	C	T	C	T	-0.0187659	0.0155687	0.130582	NA	FALSE	FALSE	FALSE	31703721	0.0897635	0.00917615	pain	TRUE	reported	textfile	1.5e-12	0.00265145	462166	6	31671498	ukb-b-9405	Waist circumference	TRUE	reported	2	TRUE	376520	462166	50.0924
rs10992854	C	T	C	T	-0.0112545	-0.00841048	0.681971	NA	FALSE	FALSE	FALSE	93675283	0.0899146	0.00495945	pain	TRUE	reported	textfile	5.4e-09	0.00192897	462166	9	96437565	ukb-b-9405	Waist circumference	TRUE	reported	2	TRUE	376520	462166	34.0409
rs34517439	A	C	A	C	0.0305491	0.0118738	0.121789	NA	FALSE	FALSE	FALSE	77984833	0.0929073	0.00706666	pain	TRUE	reported	textfile	1.9e-28	0.00276165	462166	1	78450517	ukb-b-9405	Waist circumference	TRUE	reported	2	TRUE	376520	462166	122.366
rs1619442	C	T	C	T	-0.0162997	0.0114617	0.859489	NA	FALSE	FALSE	FALSE	78733384	0.09378	0.00683957	pain	TRUE	reported	textfile	2.4e-10	0.00257242	462166	9	81348300	ukb-b-9405	Waist circumference	TRUE	reported	2	TRUE	376520	462166	40.1491
rs1609010	G	A	G	A	0.0149337	-0.00787671	0.565725	NA	FALSE	FALSE	FALSE	76315229	0.095032	0.0047182	pain	TRUE	reported	textfile	1.3e-16	0.00180594	462166	8	77227464	ukb-b-9405	Waist circumference	TRUE	reported	2	TRUE	376520	462166	68.3799
rs59104534	T	C	T	C	0.0107189	0.00838403	0.298501	NA	FALSE	FALSE	FALSE	25808653	0.0953806	0.00502737	pain	TRUE	reported	textfile	4.7e-08	0.00196197	462166	8	25666169	ukb-b-9405	Waist circumference	TRUE	reported	2	TRUE	376520	462166	29.848
rs74395133	C	T	C	T	-0.0162995	-0.0117694	0.133535	NA	FALSE	FALSE	FALSE	61177782	0.0969259	0.00709026	pain	TRUE	reported	textfile	6.6e-10	0.00263949	462166	3	61163455	ukb-b-9405	Waist circumference	TRUE	reported	2	TRUE	376520	462166	38.1337
rs67609008	C	T	C	T	0.011102	-0.010094	0.283612	NA	FALSE	FALSE	FALSE	124952367	0.0988872	0.00611655	pain	TRUE	reported	textfile	2.5e-08	0.00199233	462166	10	126640936	ukb-b-9405	Waist circumference	TRUE	reported	2	TRUE	376520	462166	31.0513
rs2618039	T	A	T	A	0.0120777	0.00772819	0.381482	NA	FALSE	TRUE	TRUE	111781489	0.102643	0.0047349	pain	TRUE	reported	textfile	5.2e-11	0.00183977	462166	1	112324111	ukb-b-9405	Waist circumference	TRUE	reported	2	FALSE	376520	462166	43.0964
rs2172131	C	T	C	T	-0.0121742	-0.00761907	0.578709	NA	FALSE	FALSE	FALSE	132165458	0.105716	0.00470967	pain	TRUE	reported	textfile	1.9e-11	0.00181299	462166	10	133978962	ukb-b-9405	Waist circumference	TRUE	reported	2	TRUE	376520	462166	45.091
rs10803762	A	G	A	G	0.0119451	0.0082796	0.677313	NA	FALSE	FALSE	FALSE	160249365	0.109516	0.00517355	pain	TRUE	reported	textfile	4.4e-10	0.00191493	462166	2	161105876	ukb-b-9405	Waist circumference	TRUE	reported	2	TRUE	376520	462166	38.9111
rs12926311	C	G	A	G	-0.0124576	0.0589425	0.353624	NA	TRUE	TRUE	TRUE	356427	0.113628	0.0372561	pain	TRUE	reported	textfile	3.2e-11	0.00187714	462166	16	406427	ukb-b-9405	Waist circumference	TRUE	reported	2	FALSE	376520	462166	44.0429
rs1405261	A	T	A	T	-0.00985187	-0.00747428	0.434383	NA	FALSE	TRUE	TRUE	6003859	0.114073	0.00473011	pain	TRUE	reported	textfile	4.8e-08	0.0018049	462166	2	6143991	ukb-b-9405	Waist circumference	TRUE	reported	2	FALSE	376520	462166	29.7942
rs862227	G	A	G	A	-0.0109798	0.00748286	0.457951	NA	FALSE	FALSE	FALSE	73569027	0.115345	0.00475218	pain	TRUE	reported	textfile	8.8e-10	0.00179141	462166	16	73602926	ukb-b-9405	Waist circumference	TRUE	reported	2	TRUE	376520	462166	37.5663
rs765876	G	A	G	A	-0.00980862	-0.00748351	0.489495	NA	FALSE	FALSE	FALSE	142864754	0.118142	0.00478908	pain	TRUE	reported	textfile	4.1e-08	0.00178785	462166	6	143185891	ukb-b-9405	Waist circumference	TRUE	reported	2	TRUE	376520	462166	30.0991
rs11675464	G	A	G	A	0.0112729	0.0073327	0.562997	NA	FALSE	FALSE	FALSE	203189019	0.121354	0.00473347	pain	TRUE	reported	textfile	3.7e-10	0.00179869	462166	2	204053742	ukb-b-9405	Waist circumference	TRUE	reported	2	TRUE	376520	462166	39.2788
rs1320903	A	G	A	G	0.017072	-0.00785919	0.319725	NA	FALSE	FALSE	FALSE	132039233	0.128724	0.00517339	pain	TRUE	reported	textfile	5.2e-19	0.00191652	462166	3	131758077	ukb-b-9405	Waist circumference	TRUE	reported	2	TRUE	376520	462166	79.3491
rs9584870	C	T	C	T	-0.0108139	-0.0075792	0.366117	NA	FALSE	FALSE	FALSE	98593612	0.131291	0.00502256	pain	TRUE	reported	textfile	1.1e-08	0.00189234	462166	13	99245866	ukb-b-9405	Waist circumference	TRUE	reported	2	TRUE	376520	462166	32.6563
rs12983532	T	C	T	C	-0.0149964	-0.0084186	0.251127	NA	FALSE	FALSE	FALSE	18356512	0.133824	0.00561543	pain	TRUE	reported	textfile	7.6e-13	0.00209191	462166	19	18467322	ukb-b-9405	Waist circumference	TRUE	reported	2	TRUE	376520	462166	51.3911
rs6567160	C	T	C	T	0.0451644	-0.00907891	0.232725	NA	FALSE	FALSE	FALSE	60161902	0.133933	0.00605756	pain	TRUE	reported	textfile	7.19e-101	0.00211824	462166	18	57829135	ukb-b-9405	Waist circumference	TRUE	reported	2	TRUE	376520	462166	454.613
rs76895963	G	T	G	T	0.0484187	0.020954	0.020689	NA	FALSE	FALSE	FALSE	4275678	0.138416	0.0141417	pain	TRUE	reported	textfile	2.8e-12	0.00693063	462166	12	4384844	ukb-b-9405	Waist circumference	TRUE	reported	2	TRUE	376520	462166	48.8069
rs3845344	T	C	T	C	0.0107371	0.00704244	0.391147	NA	FALSE	FALSE	FALSE	74535796	0.139506	0.00476603	pain	TRUE	reported	textfile	4.3e-09	0.00182845	462166	1	75001480	ukb-b-9405	Waist circumference	TRUE	reported	2	TRUE	376520	462166	34.4832
rs2074881	T	C	T	C	-0.0147612	-0.0103578	0.168487	NA	FALSE	FALSE	FALSE	1970022	0.139833	0.00701551	pain	TRUE	reported	textfile	8e-10	0.00240193	462166	19	1970021	ukb-b-9405	Waist circumference	TRUE	reported	2	TRUE	376520	462166	37.7679
rs9568867	A	G	A	G	0.022614	0.00999866	0.129253	NA	FALSE	FALSE	FALSE	53533217	0.141062	0.00679327	pain	TRUE	reported	textfile	4.2e-17	0.00268971	462166	13	54107352	ukb-b-9405	Waist circumference	TRUE	reported	2	TRUE	376520	462166	70.6877
rs7845090	A	G	A	G	-0.0195133	0.0078246	0.709022	NA	FALSE	FALSE	FALSE	72537705	0.143869	0.00535369	pain	TRUE	reported	textfile	6.3e-23	0.00197942	462166	8	73449940	ukb-b-9405	Waist circumference	TRUE	reported	2	TRUE	376520	462166	97.1819
rs559231	T	G	T	G	0.0107518	0.00696018	0.393054	NA	FALSE	FALSE	FALSE	42064283	0.144693	0.00477204	pain	TRUE	reported	textfile	5.2e-09	0.00184107	462166	18	39644247	ukb-b-9405	Waist circumference	TRUE	reported	2	TRUE	376520	462166	34.1053
rs76286777	C	T	C	T	0.0234759	0.00994073	0.217783	NA	FALSE	FALSE	FALSE	24972708	0.146792	0.00685115	pain	TRUE	reported	textfile	1.8e-27	0.0021623	462166	2	25195577	ukb-b-9405	Waist circumference	TRUE	reported	2	TRUE	376520	462166	117.873
rs852983	A	G	A	G	-0.00983151	0.00675378	0.459562	NA	FALSE	FALSE	FALSE	143332499	0.151559	0.0047096	pain	TRUE	reported	textfile	4.2e-08	0.00179325	462166	5	142712064	ukb-b-9405	Waist circumference	TRUE	reported	2	TRUE	376520	462166	30.0579
rs10184230	T	C	T	C	-0.0121164	-0.00725507	0.647671	NA	FALSE	FALSE	FALSE	170745624	0.15282	0.00507475	pain	TRUE	reported	textfile	8.9e-11	0.00186862	462166	2	171602134	ukb-b-9405	Waist circumference	TRUE	reported	2	TRUE	376520	462166	42.0441
rs72617140	C	A	C	A	0.0152073	0.00848178	0.213903	NA	FALSE	FALSE	FALSE	228154393	0.154209	0.00595288	pain	TRUE	reported	textfile	3e-12	0.00217889	462166	2	229019109	ukb-b-9405	Waist circumference	TRUE	reported	2	TRUE	376520	462166	48.7117
rs1108548	G	A	G	A	0.0121715	0.00717009	0.277245	NA	FALSE	FALSE	FALSE	218461445	0.159202	0.00509326	pain	TRUE	reported	textfile	1.2e-09	0.00200003	462166	1	218634787	ukb-b-9405	Waist circumference	TRUE	reported	2	TRUE	376520	462166	37.0352
rs36165342	C	T	C	T	0.0107118	-0.00668638	0.478618	NA	FALSE	FALSE	FALSE	122092350	0.163675	0.00480062	pain	TRUE	reported	textfile	2.1e-09	0.00178943	462166	12	122530256	ukb-b-9405	Waist circumference	TRUE	reported	2	TRUE	376520	462166	35.834
rs3936510	T	G	T	G	0.0137147	-0.00948772	0.201255	NA	FALSE	FALSE	FALSE	56565039	0.166136	0.0068517	pain	TRUE	reported	textfile	7.3e-10	0.0022268	462166	5	55860866	ukb-b-9405	Waist circumference	TRUE	reported	2	TRUE	376520	462166	37.9324
rs11639596	C	A	C	A	-0.011872	-0.00708352	0.250798	NA	FALSE	FALSE	FALSE	9276833	0.167993	0.00513789	pain	TRUE	reported	textfile	1.1e-08	0.00207809	462166	16	9370690	ukb-b-9405	Waist circumference	TRUE	reported	2	TRUE	376520	462166	32.6377
rs67632512	A	C	A	C	0.0165927	-0.00904067	0.117046	NA	FALSE	FALSE	FALSE	92916133	0.171401	0.00661005	pain	TRUE	reported	textfile	3.8e-09	0.00281561	462166	5	92251840	ukb-b-9405	Waist circumference	TRUE	reported	2	TRUE	376520	462166	34.7287
rs587271	T	C	T	C	0.0118054	-0.00696756	0.686869	NA	FALSE	FALSE	FALSE	54277438	0.172443	0.0051067	pain	TRUE	reported	textfile	4.1e-09	0.0020079	462166	1	54743111	ukb-b-9405	Waist circumference	TRUE	reported	2	TRUE	376520	462166	34.5682
rs7169847	T	G	T	G	-0.0102703	0.0064143	0.635678	NA	FALSE	FALSE	FALSE	94729691	0.175105	0.00473038	pain	TRUE	reported	textfile	3.8e-08	0.00186771	462166	15	95272920	ukb-b-9405	Waist circumference	TRUE	reported	2	TRUE	376520	462166	30.2376
rs4148155	G	A	G	A	-0.0189755	0.0121548	0.113256	NA	FALSE	FALSE	FALSE	88133515	0.175483	0.00897172	pain	TRUE	reported	textfile	1.5e-11	0.00281242	462166	4	89054667	ukb-b-9405	Waist circumference	TRUE	reported	2	TRUE	376520	462166	45.5225
rs13264909	T	A	T	A	-0.0122831	-0.00634662	0.428948	NA	FALSE	TRUE	TRUE	63789828	0.177914	0.00471095	pain	TRUE	reported	textfile	1.2e-11	0.00181048	462166	8	64702385	ukb-b-9405	Waist circumference	TRUE	reported	2	FALSE	376520	462166	46.0287
rs7952436	T	C	T	C	-0.0289945	0.0142638	0.081988	NA	FALSE	FALSE	FALSE	67257063	0.180844	0.0106592	pain	TRUE	reported	textfile	5.9e-19	0.00326001	462166	11	67024534	ukb-b-9405	Waist circumference	TRUE	reported	2	TRUE	376520	462166	79.1031
rs114964326	A	G	A	G	-0.0301131	-0.0263879	0.028947	NA	FALSE	FALSE	FALSE	145257661	0.182204	0.0197811	pain	TRUE	reported	textfile	2.1e-08	0.00537007	462166	2	146015229	ukb-b-9405	Waist circumference	TRUE	reported	2	TRUE	376520	462166	31.445
rs11218510	A	G	A	G	-0.0115323	-0.00653191	0.40049	NA	FALSE	FALSE	FALSE	122051879	0.183239	0.00490808	pain	TRUE	reported	textfile	2.9e-10	0.00182872	462166	11	121922587	ukb-b-9405	Waist circumference	TRUE	reported	2	TRUE	376520	462166	39.7683
rs8192675	C	T	C	T	0.0159923	0.00708592	0.288645	NA	FALSE	FALSE	FALSE	171007094	0.183702	0.00533	pain	TRUE	reported	textfile	4.5e-16	0.00196858	462166	3	170724883	ukb-b-9405	Waist circumference	TRUE	reported	2	TRUE	376520	462166	65.9957
rs484455	A	G	A	G	-0.0115336	0.00635576	0.481363	NA	FALSE	FALSE	FALSE	109183338	0.190328	0.00485317	pain	TRUE	reported	textfile	1.4e-10	0.00179638	462166	13	109835686	ukb-b-9405	Waist circumference	TRUE	reported	2	TRUE	376520	462166	41.2224
rs7132908	A	G	A	G	0.0215129	-0.00633951	0.384454	NA	FALSE	FALSE	FALSE	49869365	0.191783	0.00485665	pain	TRUE	reported	textfile	1.4e-31	0.00183998	462166	12	50263148	ukb-b-9405	Waist circumference	TRUE	reported	2	TRUE	376520	462166	136.701
rs9916444	G	C	G	C	0.0114738	-0.00673451	0.34174	NA	FALSE	TRUE	TRUE	44236144	0.193603	0.00518042	pain	TRUE	reported	textfile	1.3e-09	0.0018902	462166	17	42313512	ukb-b-9405	Waist circumference	TRUE	reported	2	FALSE	376520	462166	36.8467
rs62261725	G	A	G	A	-0.0148698	-0.00631531	0.326101	NA	FALSE	FALSE	FALSE	85849476	0.197953	0.00490546	pain	TRUE	reported	textfile	6.7e-15	0.00190872	462166	3	85898626	ukb-b-9405	Waist circumference	TRUE	reported	2	TRUE	376520	462166	60.6912
rs12273545	T	C	T	C	0.0222638	-0.011516	0.056494	NA	FALSE	FALSE	FALSE	117040296	0.198223	0.00895047	pain	TRUE	reported	textfile	9.4e-09	0.00387781	462166	11	116911012	ukb-b-9405	Waist circumference	TRUE	reported	2	TRUE	376520	462166	32.9629
rs6846041	G	C	G	C	0.0123073	-0.00689356	0.320508	NA	FALSE	TRUE	TRUE	18475407	0.201351	0.00539524	pain	TRUE	reported	textfile	1.3e-10	0.00191467	462166	4	18477030	ukb-b-9405	Waist circumference	TRUE	reported	2	FALSE	376520	462166	41.3178
rs3814883	T	C	T	C	0.0239816	0.00609593	0.482382	NA	FALSE	FALSE	FALSE	29983601	0.202217	0.00478015	pain	TRUE	reported	textfile	1.1e-40	0.00179535	462166	16	29994922	ukb-b-9405	Waist circumference	TRUE	reported	2	TRUE	376520	462166	178.426
rs11099020	T	C	T	C	-0.0112449	-0.00613137	0.640565	NA	FALSE	FALSE	FALSE	129803747	0.204746	0.00483491	pain	TRUE	reported	textfile	1.7e-09	0.00186604	462166	4	130724902	ukb-b-9405	Waist circumference	TRUE	reported	2	TRUE	376520	462166	36.3136
rs9902846	T	C	T	C	0.0133756	-0.00648264	0.316036	NA	FALSE	FALSE	FALSE	4137480	0.205996	0.00512603	pain	TRUE	reported	textfile	4.2e-12	0.00192994	462166	17	4040774	ukb-b-9405	Waist circumference	TRUE	reported	2	TRUE	376520	462166	48.0329
rs10490869	T	A	T	A	0.0163389	0.00716247	0.209589	NA	FALSE	TRUE	TRUE	35593653	0.208411	0.00569378	pain	TRUE	reported	textfile	1.2e-13	0.00220375	462166	3	35635145	ukb-b-9405	Waist circumference	TRUE	reported	2	FALSE	376520	462166	54.9694
rs520478	T	G	T	G	-0.0125051	0.00701571	0.701359	NA	FALSE	FALSE	FALSE	124576732	0.209276	0.00558772	pain	TRUE	reported	textfile	2.3e-10	0.00197262	462166	6	124897878	ukb-b-9405	Waist circumference	TRUE	reported	2	TRUE	376520	462166	40.1872
rs56094641	G	A	G	A	0.057552	0.00591824	0.404591	NA	FALSE	FALSE	FALSE	53772541	0.214761	0.00477055	pain	TRUE	reported	textfile	1e-200	0.00182234	462166	16	53806453	ukb-b-9405	Waist circumference	TRUE	reported	2	TRUE	376520	462166	997.383
rs17296856	C	A	C	A	-0.0156228	0.00620534	0.280671	NA	FALSE	FALSE	FALSE	83888698	0.219169	0.00505017	pain	TRUE	reported	textfile	5e-15	0.00199629	462166	15	84557450	ukb-b-9405	Waist circumference	TRUE	reported	2	TRUE	376520	462166	61.245
rs2225909	C	T	C	T	0.015797	0.00747878	0.774104	NA	FALSE	FALSE	FALSE	30308197	0.222706	0.00613334	pain	TRUE	reported	textfile	1.4e-13	0.00213642	462166	11	30329744	ukb-b-9405	Waist circumference	TRUE	reported	2	TRUE	376520	462166	54.6734
rs9888533	T	C	T	C	0.0108325	0.00584172	0.538081	NA	FALSE	FALSE	FALSE	107202264	0.222802	0.00479179	pain	TRUE	reported	textfile	3e-09	0.00182556	462166	13	107854612	ukb-b-9405	Waist circumference	TRUE	reported	2	TRUE	376520	462166	35.2099
rs2376885	A	G	A	G	-0.0106223	-0.00583705	0.324117	NA	FALSE	FALSE	FALSE	89760493	0.226176	0.00482294	pain	TRUE	reported	textfile	2.8e-08	0.00191252	462166	16	89826901	ukb-b-9405	Waist circumference	TRUE	reported	2	TRUE	376520	462166	30.8479
rs784257	C	T	C	T	0.0161785	0.00759723	0.812569	NA	FALSE	FALSE	FALSE	55729968	0.226551	0.00628239	pain	TRUE	reported	textfile	2.3e-12	0.00230615	462166	18	53397199	ukb-b-9405	Waist circumference	TRUE	reported	2	TRUE	376520	462166	49.2154
rs1336486	G	T	G	T	0.012489	0.00573277	0.328585	NA	FALSE	FALSE	FALSE	40210677	0.23196	0.00479599	pain	TRUE	reported	textfile	6e-11	0.00190819	462166	13	40784814	ukb-b-9405	Waist circumference	TRUE	reported	2	TRUE	376520	462166	42.8363
rs2861692	C	T	C	T	-0.0166517	-0.00619665	0.275371	NA	FALSE	FALSE	FALSE	67611587	0.233087	0.00519659	pain	TRUE	reported	textfile	7.7e-17	0.00199772	462166	2	67838719	ukb-b-9405	Waist circumference	TRUE	reported	2	TRUE	376520	462166	69.4781
rs1454687	G	C	G	C	-0.0161615	0.00564688	0.515372	NA	FALSE	TRUE	TRUE	94319241	0.233643	0.00474119	pain	TRUE	reported	textfile	1.5e-19	0.00178705	462166	3	94038085	ukb-b-9405	Waist circumference	TRUE	reported	2	FALSE	376520	462166	81.7881
rs11196657	C	T	C	T	0.0124451	0.00674821	0.236715	NA	FALSE	FALSE	FALSE	114216811	0.23945	0.0057365	pain	TRUE	reported	textfile	3.4e-09	0.00210599	462166	10	115976570	ukb-b-9405	Waist circumference	TRUE	reported	2	TRUE	376520	462166	34.9208
rs4722398	T	C	T	C	0.0168104	0.0108999	0.136117	NA	FALSE	FALSE	FALSE	3085586	0.239717	0.00927106	pain	TRUE	reported	textfile	1e-10	0.00260196	462166	7	3125220	ukb-b-9405	Waist circumference	TRUE	reported	2	TRUE	376520	462166	41.7402
rs1902066	C	T	C	T	0.0109526	0.00555767	0.562316	NA	FALSE	FALSE	FALSE	80636316	0.239804	0.00472801	pain	TRUE	reported	textfile	1.4e-09	0.00181038	462166	6	81346033	ukb-b-9405	Waist circumference	TRUE	reported	2	TRUE	376520	462166	36.6012
rs13420048	A	C	A	C	-0.0133504	-0.0055907	0.365011	NA	FALSE	FALSE	FALSE	50524276	0.241372	0.004772	pain	TRUE	reported	textfile	7e-13	0.00185957	462166	2	50751414	ukb-b-9405	Waist circumference	TRUE	reported	2	TRUE	376520	462166	51.5423
rs61223906	A	G	A	G	-0.0108726	0.00564221	0.339313	NA	FALSE	FALSE	FALSE	39408127	0.248149	0.00488563	pain	TRUE	reported	textfile	8.3e-09	0.00188655	462166	7	39447726	ukb-b-9405	Waist circumference	TRUE	reported	2	TRUE	376520	462166	33.2147
rs9289630	C	G	C	G	0.0144758	0.0058351	0.389039	NA	FALSE	TRUE	TRUE	141459828	0.250492	0.00507772	pain	TRUE	reported	textfile	3.5e-15	0.00183898	462166	3	141178670	ukb-b-9405	Waist circumference	TRUE	reported	2	FALSE	376520	462166	61.9628
rs4908672	T	C	T	C	0.0113966	-0.00539773	0.393063	NA	FALSE	FALSE	FALSE	7665354	0.255871	0.00475066	pain	TRUE	reported	textfile	4.7e-10	0.00183009	462166	1	7725414	ukb-b-9405	Waist circumference	TRUE	reported	2	TRUE	376520	462166	38.7798
rs1117619	G	C	G	C	-0.0120513	-0.00605086	0.250101	NA	FALSE	TRUE	TRUE	174029302	0.257559	0.00534443	pain	TRUE	reported	textfile	5e-09	0.00206049	462166	3	173747092	ukb-b-9405	Waist circumference	TRUE	reported	2	FALSE	376520	462166	34.2079
rs12877270	A	G	A	G	0.0117224	0.00533981	0.442217	NA	FALSE	FALSE	FALSE	96394766	0.258389	0.00472463	pain	TRUE	reported	textfile	1.1e-10	0.00181553	462166	13	97047020	ukb-b-9405	Waist circumference	TRUE	reported	2	TRUE	376520	462166	41.6895
rs35882248	T	C	T	C	0.0157088	0.00571872	0.317213	NA	FALSE	FALSE	FALSE	229763239	0.259607	0.00507284	pain	TRUE	reported	textfile	2.8e-16	0.00191956	462166	2	230627955	ukb-b-9405	Waist circumference	TRUE	reported	2	TRUE	376520	462166	66.9704
rs6693294	G	A	G	A	-0.0170126	0.0054301	0.688535	NA	FALSE	FALSE	FALSE	49413450	0.264932	0.00487088	pain	TRUE	reported	textfile	1.1e-18	0.00192843	462166	1	49879122	ukb-b-9405	Waist circumference	TRUE	reported	2	TRUE	376520	462166	77.8276
rs3212038	G	A	G	A	0.0126546	0.00529996	0.328517	NA	FALSE	FALSE	FALSE	103711849	0.268088	0.00478562	pain	TRUE	reported	textfile	3.5e-11	0.00191072	462166	14	104178186	ukb-b-9405	Waist circumference	TRUE	reported	2	TRUE	376520	462166	43.8634
rs1411432	C	A	C	A	0.0150036	0.00680581	0.186234	NA	FALSE	FALSE	FALSE	16728534	0.270415	0.00617527	pain	TRUE	reported	textfile	7.7e-11	0.00230632	462166	9	16728532	ukb-b-9405	Waist circumference	TRUE	reported	2	TRUE	376520	462166	42.3206
rs6493498	C	T	C	T	-0.013082	-0.0052749	0.54539	NA	FALSE	FALSE	FALSE	51462254	0.272008	0.00480212	pain	TRUE	reported	textfile	4.2e-13	0.001805	462166	15	51754451	ukb-b-9405	Waist circumference	TRUE	reported	2	TRUE	376520	462166	52.5284
rs9294260	A	G	A	G	0.0131781	0.00517083	0.476584	NA	FALSE	FALSE	FALSE	82723511	0.273675	0.00472378	pain	TRUE	reported	textfile	2.4e-13	0.00179925	462166	6	83433228	ukb-b-9405	Waist circumference	TRUE	reported	2	TRUE	376520	462166	53.6442
rs2253310	G	C	G	C	0.018205	0.00521996	0.626102	NA	FALSE	TRUE	TRUE	108567390	0.273979	0.00477168	pain	TRUE	reported	textfile	6.5e-23	0.00184715	462166	6	108888593	ukb-b-9405	Waist circumference	TRUE	reported	2	FALSE	376520	462166	97.1353
rs1799923	G	A	G	A	0.0171188	-0.00854152	0.88661	NA	FALSE	FALSE	FALSE	42264802	0.274091	0.00780981	pain	TRUE	reported	textfile	1.2e-09	0.00281552	462166	3	42306294	ukb-b-9405	Waist circumference	TRUE	reported	2	TRUE	376520	462166	36.9683
rs4469245	T	A	T	A	-0.0115211	-0.00555853	0.662728	NA	FALSE	TRUE	TRUE	153831393	0.280739	0.00515318	pain	TRUE	reported	textfile	1.1e-09	0.00189126	462166	5	153210953	ukb-b-9405	Waist circumference	TRUE	reported	2	FALSE	376520	462166	37.1095
rs3087523	A	G	A	G	0.016586	-0.00858759	0.124704	NA	FALSE	FALSE	FALSE	105361319	0.28109	0.00796717	pain	TRUE	reported	textfile	1e-09	0.00271786	462166	2	105977776	ukb-b-9405	Waist circumference	TRUE	reported	2	TRUE	376520	462166	37.2417
rs1218824	A	G	A	G	0.012491	0.00537538	0.661499	NA	FALSE	FALSE	FALSE	27436597	0.2827	0.00500373	pain	TRUE	reported	textfile	4.2e-11	0.00189332	462166	13	28010734	ukb-b-9405	Waist circumference	TRUE	reported	2	TRUE	376520	462166	43.5258
rs6001877	A	G	A	G	-0.010579	0.00520195	0.339906	NA	FALSE	FALSE	FALSE	40316633	0.28548	0.00487032	pain	TRUE	reported	textfile	2.4e-08	0.00189657	462166	22	40712637	ukb-b-9405	Waist circumference	TRUE	reported	2	TRUE	376520	462166	31.1137
rs7752202	T	C	T	C	0.0177008	0.00819895	0.145139	NA	FALSE	FALSE	FALSE	33421826	0.285724	0.00768015	pain	TRUE	reported	textfile	2.7e-12	0.00253183	462166	6	33389603	ukb-b-9405	Waist circumference	TRUE	reported	2	TRUE	376520	462166	48.8784
rs6536575	C	T	C	T	0.0108432	0.00505746	0.51907	NA	FALSE	FALSE	FALSE	161170487	0.289727	0.00477695	pain	TRUE	reported	textfile	1.4e-09	0.00178995	462166	4	162091639	ukb-b-9405	Waist circumference	TRUE	reported	2	TRUE	376520	462166	36.6972
rs113866544	C	T	C	T	0.0303242	-0.00806643	0.068322	NA	FALSE	FALSE	FALSE	48193244	0.291573	0.00764825	pain	TRUE	reported	textfile	1.4e-17	0.003552	462166	17	46270606	ukb-b-9405	Waist circumference	TRUE	reported	2	TRUE	376520	462166	72.8841
rs1625623	T	C	T	C	0.0107407	0.00505237	0.371988	NA	FALSE	FALSE	FALSE	112965399	0.303569	0.0049109	pain	TRUE	reported	textfile	9.8e-09	0.00187307	462166	5	112301096	ukb-b-9405	Waist circumference	TRUE	reported	2	TRUE	376520	462166	32.8819
rs6739755	G	A	G	A	-0.0159241	-0.00488702	0.603358	NA	FALSE	FALSE	FALSE	59103092	0.308873	0.00480255	pain	TRUE	reported	textfile	3.1e-18	0.00182885	462166	2	59330227	ukb-b-9405	Waist circumference	TRUE	reported	2	TRUE	376520	462166	75.8147
rs113132247	A	G	A	G	0.0153033	0.00607401	0.153027	NA	FALSE	FALSE	FALSE	128263829	0.31053	0.00598949	pain	TRUE	reported	textfile	8.4e-10	0.00249349	462166	9	131026108	ukb-b-9405	Waist circumference	TRUE	reported	2	TRUE	376520	462166	37.6665
rs12245654	C	A	C	A	0.023047	0.00748873	0.072559	NA	FALSE	FALSE	FALSE	85803171	0.311153	0.00739404	pain	TRUE	reported	textfile	3.2e-11	0.00347158	462166	10	87562928	ukb-b-9405	Waist circumference	TRUE	reported	2	TRUE	376520	462166	44.0732
rs1111817	G	C	G	C	-0.0105597	0.00493444	0.365048	NA	FALSE	TRUE	TRUE	23226900	0.316977	0.00493104	pain	TRUE	reported	textfile	2e-08	0.00188105	462166	9	23226898	ukb-b-9405	Waist circumference	TRUE	reported	2	FALSE	376520	462166	31.5139
rs11778934	G	C	G	C	-0.0122168	0.00490428	0.536065	NA	FALSE	TRUE	TRUE	115539178	0.318828	0.00491969	pain	TRUE	reported	textfile	1.1e-11	0.00179945	462166	8	116551405	ukb-b-9405	Waist circumference	TRUE	reported	2	FALSE	376520	462166	46.093
rs7377083	A	C	A	C	0.0143396	-0.00465832	0.431061	NA	FALSE	FALSE	FALSE	101787840	0.325931	0.00474205	pain	TRUE	reported	textfile	3.2e-15	0.00181913	462166	4	102708997	ukb-b-9405	Waist circumference	TRUE	reported	2	TRUE	376520	462166	62.1365
rs2470549	C	T	C	T	-0.0119541	-0.00475962	0.598143	NA	FALSE	FALSE	FALSE	15696191	0.326337	0.00484923	pain	TRUE	reported	textfile	5.2e-11	0.00182105	462166	3	15737698	ukb-b-9405	Waist circumference	TRUE	reported	2	TRUE	376520	462166	43.0913
rs10787738	T	C	T	C	0.0153066	-0.00519006	0.254549	NA	FALSE	FALSE	FALSE	117017860	0.338538	0.00542293	pain	TRUE	reported	textfile	2.1e-13	0.00208556	462166	10	118777371	ukb-b-9405	Waist circumference	TRUE	reported	2	TRUE	376520	462166	53.8657
rs6938973	C	T	C	T	0.0120106	0.00481119	0.601488	NA	FALSE	FALSE	FALSE	97973845	0.340092	0.00504326	pain	TRUE	reported	textfile	4.9e-11	0.001827	462166	6	98421721	ukb-b-9405	Waist circumference	TRUE	reported	2	TRUE	376520	462166	43.2168
rs10236214	T	C	T	C	0.013799	-0.00483746	0.641963	NA	FALSE	FALSE	FALSE	150970982	0.345791	0.00513104	pain	TRUE	reported	textfile	1.9e-13	0.00187561	462166	7	150668070	ukb-b-9405	Waist circumference	TRUE	reported	2	TRUE	376520	462166	54.1265
rs1861410	T	C	T	C	-0.016009	0.00453069	0.555467	NA	FALSE	FALSE	FALSE	58706456	0.346861	0.00481632	pain	TRUE	reported	textfile	6.4e-19	0.00180199	462166	2	58933591	ukb-b-9405	Waist circumference	TRUE	reported	2	TRUE	376520	462166	78.9266
rs73985439	C	A	C	A	0.0124046	0.00476615	0.307294	NA	FALSE	FALSE	FALSE	211434524	0.353147	0.00513315	pain	TRUE	reported	textfile	1.6e-10	0.00193905	462166	2	212299249	ukb-b-9405	Waist circumference	TRUE	reported	2	TRUE	376520	462166	40.9249
rs12462975	A	G	A	G	0.01754	-0.0046324	0.329671	NA	FALSE	FALSE	FALSE	29781295	0.360216	0.00506299	pain	TRUE	reported	textfile	5.9e-20	0.00191777	462166	19	30272202	ukb-b-9405	Waist circumference	TRUE	reported	2	TRUE	376520	462166	83.65
rs1502317	T	C	T	C	-0.0173687	-0.00487634	0.276578	NA	FALSE	FALSE	FALSE	8660471	0.361327	0.00534194	pain	TRUE	reported	textfile	4.3e-18	0.0020032	462166	11	8682018	ukb-b-9405	Waist circumference	TRUE	reported	2	TRUE	376520	462166	75.1772
rs10827380	T	C	T	C	0.0116104	0.00431007	0.314309	NA	FALSE	FALSE	FALSE	34533330	0.370637	0.00481422	pain	TRUE	reported	textfile	1.8e-09	0.0019302	462166	10	34822258	ukb-b-9405	Waist circumference	TRUE	reported	2	TRUE	376520	462166	36.1818
rs7034554	G	A	G	A	-0.0112644	-0.00463758	0.373813	NA	FALSE	FALSE	FALSE	37081304	0.372198	0.00519697	pain	TRUE	reported	textfile	1.1e-09	0.00184813	462166	9	37081301	ukb-b-9405	Waist circumference	TRUE	reported	2	TRUE	376520	462166	37.1493
rs13288841	A	G	A	G	0.0190501	-0.00434107	0.32166	NA	FALSE	FALSE	FALSE	28418513	0.372516	0.00486792	pain	TRUE	reported	textfile	2.2e-23	0.00191229	462166	9	28418511	ukb-b-9405	Waist circumference	TRUE	reported	2	TRUE	376520	462166	99.2401
rs7925100	A	G	A	G	0.0140407	0.0045942	0.396115	NA	FALSE	FALSE	FALSE	119070886	0.375116	0.0051799	pain	TRUE	reported	textfile	1.7e-14	0.00182953	462166	11	118941596	ukb-b-9405	Waist circumference	TRUE	reported	2	TRUE	376520	462166	58.8977
rs55726687	A	G	A	G	0.0199369	0.00503017	0.209735	NA	FALSE	FALSE	FALSE	882140	0.382537	0.00576041	pain	TRUE	reported	textfile	1.1e-19	0.00219529	462166	12	991306	ukb-b-9405	Waist circumference	TRUE	reported	2	TRUE	376520	462166	82.4767
rs12287076	C	G	C	G	0.0210638	0.00487308	0.707082	NA	FALSE	TRUE	TRUE	47585313	0.384989	0.00560936	pain	TRUE	reported	textfile	1.3e-26	0.00197238	462166	11	47606865	ukb-b-9405	Waist circumference	TRUE	reported	2	FALSE	376520	462166	114.049
rs945211	C	G	C	G	0.0100787	0.00424733	0.615598	NA	FALSE	TRUE	TRUE	31726197	0.388185	0.00492208	pain	TRUE	reported	textfile	4.1e-08	0.0018363	462166	1	32191798	ukb-b-9405	Waist circumference	TRUE	reported	2	FALSE	376520	462166	30.1246
rs12549000	A	T	A	T	0.0164111	-0.00586199	0.106468	NA	FALSE	TRUE	TRUE	117869669	0.393248	0.00686623	pain	TRUE	reported	textfile	1.9e-08	0.00292178	462166	8	118881908	ukb-b-9405	Waist circumference	TRUE	reported	2	FALSE	376520	462166	31.5486
rs13427822	G	A	G	A	-0.0141495	0.00438798	0.271197	NA	FALSE	FALSE	FALSE	212549541	0.393705	0.00514467	pain	TRUE	reported	textfile	3.2e-12	0.00203048	462166	2	213414265	ukb-b-9405	Waist circumference	TRUE	reported	2	TRUE	376520	462166	48.5607
rs6551304	G	A	G	A	0.016827	0.00577182	0.831916	NA	FALSE	FALSE	FALSE	88257446	0.396596	0.00680866	pain	TRUE	reported	textfile	2.1e-12	0.00239416	462166	3	88306596	ukb-b-9405	Waist circumference	TRUE	reported	2	TRUE	376520	462166	49.3977
rs9370243	T	G	T	G	0.0195525	0.00656419	0.082226	NA	FALSE	FALSE	FALSE	53925032	0.399024	0.00778333	pain	TRUE	reported	textfile	1.9e-09	0.00325673	462166	6	53789830	ukb-b-9405	Waist circumference	TRUE	reported	2	TRUE	376520	462166	36.0447
rs11842871	T	G	T	G	-0.0127878	0.00424282	0.259942	NA	FALSE	FALSE	FALSE	30468315	0.399689	0.00503793	pain	TRUE	reported	textfile	4e-10	0.00204439	462166	13	31042452	ukb-b-9405	Waist circumference	TRUE	reported	2	TRUE	376520	462166	39.1259
rs7324067	C	T	C	T	0.0121297	0.00445058	0.761254	NA	FALSE	FALSE	FALSE	64910774	0.401462	0.00530454	pain	TRUE	reported	textfile	7.7e-09	0.00210064	462166	13	65484906	ukb-b-9405	Waist circumference	TRUE	reported	2	TRUE	376520	462166	33.3424
rs1441098	T	A	T	A	-0.00990642	0.00392624	0.54446	NA	FALSE	TRUE	TRUE	103837887	0.407009	0.00473515	pain	TRUE	reported	textfile	3.5e-08	0.00179682	462166	2	104454345	ukb-b-9405	Waist circumference	TRUE	reported	2	FALSE	376520	462166	30.3966
rs11757278	C	T	C	T	-0.012784	-0.00400015	0.303836	NA	FALSE	FALSE	FALSE	13180222	0.407478	0.00482911	pain	TRUE	reported	textfile	4.9e-11	0.00194427	462166	6	13180454	ukb-b-9405	Waist circumference	TRUE	reported	2	TRUE	376520	462166	43.2335
rs13163306	A	G	A	G	-0.00988959	0.00388787	0.466047	NA	FALSE	FALSE	FALSE	137236270	0.409075	0.00470959	pain	TRUE	reported	textfile	3.5e-08	0.00179351	462166	5	136571959	ukb-b-9405	Waist circumference	TRUE	reported	2	TRUE	376520	462166	30.4053
rs13047416	G	C	G	C	-0.0139009	-0.00388572	0.37702	NA	FALSE	TRUE	TRUE	38937512	0.410828	0.00472464	pain	TRUE	reported	textfile	6.6e-14	0.00185438	462166	21	40309436	ukb-b-9405	Waist circumference	TRUE	reported	2	FALSE	376520	462166	56.1938
rs9378676	C	A	C	A	0.0130316	0.00419678	0.234005	NA	FALSE	FALSE	FALSE	2064030	0.413887	0.00513636	pain	TRUE	reported	textfile	7e-10	0.00211353	462166	6	2064264	ukb-b-9405	Waist circumference	TRUE	reported	2	TRUE	376520	462166	38.0171
rs876605	G	A	G	A	-0.0111634	-0.00439232	0.739809	NA	FALSE	FALSE	FALSE	78505536	0.414065	0.00537773	pain	TRUE	reported	textfile	4.2e-08	0.00203598	462166	5	77801359	ukb-b-9405	Waist circumference	TRUE	reported	2	TRUE	376520	462166	30.0639
rs308911	G	A	G	A	-0.0114749	-0.00428662	0.714436	NA	FALSE	FALSE	FALSE	86628854	0.414638	0.00525476	pain	TRUE	reported	textfile	6.9e-09	0.00198055	462166	2	86855977	ukb-b-9405	Waist circumference	TRUE	reported	2	TRUE	376520	462166	33.5681
rs6791983	A	C	A	C	0.0123148	-0.00453841	0.750006	NA	FALSE	FALSE	FALSE	25070399	0.416697	0.00558804	pain	TRUE	reported	textfile	2.3e-09	0.00205988	462166	3	25111890	ukb-b-9405	Waist circumference	TRUE	reported	2	TRUE	376520	462166	35.7413
rs4742782	G	C	G	C	0.0124912	0.00391465	0.315942	NA	FALSE	TRUE	TRUE	100326861	0.418304	0.00483668	pain	TRUE	reported	textfile	8e-11	0.00192172	462166	9	103089143	ukb-b-9405	Waist circumference	TRUE	reported	2	FALSE	376520	462166	42.2501
rs10406327	G	C	G	C	0.0103615	0.00371442	0.478735	NA	FALSE	TRUE	TRUE	33399932	0.43074	0.00471417	pain	TRUE	reported	textfile	8e-09	0.00179628	462166	19	33890838	ukb-b-9405	Waist circumference	TRUE	reported	2	FALSE	376520	462166	33.2734
rs10423928	A	T	A	T	-0.0265551	-0.00418656	0.194353	NA	FALSE	TRUE	TRUE	45679046	0.437481	0.00539189	pain	TRUE	reported	textfile	6.8e-32	0.00225944	462166	19	46182304	ukb-b-9405	Waist circumference	TRUE	reported	2	FALSE	376520	462166	138.132
rs28350	G	A	G	A	-0.0139376	0.00463686	0.820658	NA	FALSE	FALSE	FALSE	42376954	0.443522	0.00605128	pain	TRUE	reported	textfile	2.5e-09	0.0023374	462166	3	42418446	ukb-b-9405	Waist circumference	TRUE	reported	2	TRUE	376520	462166	35.5558
rs10499014	G	C	G	C	-0.0132827	0.00409188	0.268616	NA	FALSE	TRUE	TRUE	97499879	0.446069	0.00537003	pain	TRUE	reported	textfile	5.9e-11	0.00202893	462166	6	97947755	ukb-b-9405	Waist circumference	TRUE	reported	2	FALSE	376520	462166	42.8587
rs2568958	A	G	A	G	0.0169206	0.00369471	0.603683	NA	FALSE	FALSE	FALSE	72299433	0.453672	0.00493083	pain	TRUE	reported	textfile	1.6e-20	0.00182184	462166	1	72765116	ukb-b-9405	Waist circumference	TRUE	reported	2	TRUE	376520	462166	86.2603
rs35243581	T	C	T	C	0.0173643	0.00375007	0.317318	NA	FALSE	FALSE	FALSE	43685814	0.460061	0.00507625	pain	TRUE	reported	textfile	1.7e-19	0.00192251	462166	11	43707364	ukb-b-9405	Waist circumference	TRUE	reported	2	TRUE	376520	462166	81.5788
rs7966251	A	G	A	G	-0.0115986	0.00377496	0.255065	NA	FALSE	FALSE	FALSE	103337617	0.472774	0.0052578	pain	TRUE	reported	textfile	1.7e-08	0.00205522	462166	12	103731395	ukb-b-9405	Waist circumference	TRUE	reported	2	TRUE	376520	462166	31.8489
rs34483452	A	C	A	C	0.0270483	-0.00517071	0.136355	NA	FALSE	FALSE	FALSE	88690497	0.474085	0.00722319	pain	TRUE	reported	textfile	7.3e-25	0.0026269	462166	5	87986314	ukb-b-9405	Waist circumference	TRUE	reported	2	TRUE	376520	462166	106.021
rs1051613	A	G	A	G	-0.00995199	0.00338772	0.544526	NA	FALSE	FALSE	FALSE	957391	0.474589	0.00473786	pain	TRUE	reported	textfile	3.1e-08	0.00179742	462166	4	951179	ukb-b-9405	Waist circumference	TRUE	reported	2	TRUE	376520	462166	30.6564
rs13033310	A	G	A	G	0.0125512	0.0038876	0.25275	NA	FALSE	FALSE	FALSE	132766032	0.480164	0.00550621	pain	TRUE	reported	textfile	1.3e-09	0.00206781	462166	2	133523605	ukb-b-9405	Waist circumference	TRUE	reported	2	TRUE	376520	462166	36.8425
rs1441264	A	G	A	G	0.0150095	-0.00350631	0.593703	NA	FALSE	FALSE	FALSE	79006784	0.485048	0.00502188	pain	TRUE	reported	textfile	7.6e-16	0.00186203	462166	13	79580919	ukb-b-9405	Waist circumference	TRUE	reported	2	TRUE	376520	462166	64.9769
rs9478496	C	T	C	T	0.0145491	0.00409898	0.164212	NA	FALSE	FALSE	FALSE	154012048	0.486975	0.00589674	pain	TRUE	reported	textfile	1.9e-09	0.00242098	462166	6	154333183	ukb-b-9405	Waist circumference	TRUE	reported	2	TRUE	376520	462166	36.1152
rs9316661	C	T	C	T	-0.0156101	-0.00410621	0.801292	NA	FALSE	FALSE	FALSE	53780480	0.491029	0.00596249	pain	TRUE	reported	textfile	3.8e-12	0.00224739	462166	13	54354615	ukb-b-9405	Waist circumference	TRUE	reported	2	TRUE	376520	462166	48.2452
rs12103006	G	A	G	A	0.0124779	-0.00320005	0.569108	NA	FALSE	FALSE	FALSE	24714916	0.497767	0.00471978	pain	TRUE	reported	textfile	5.1e-12	0.00180782	462166	16	24726237	ukb-b-9405	Waist circumference	TRUE	reported	2	TRUE	376520	462166	47.6401
rs4718964	T	G	T	G	0.0122483	0.00313993	0.413175	NA	FALSE	FALSE	FALSE	70573983	0.513755	0.00480845	pain	TRUE	reported	textfile	1.8e-11	0.00182202	462166	7	70038969	ukb-b-9405	Waist circumference	TRUE	reported	2	TRUE	376520	462166	45.1903
rs7498044	A	G	A	G	-0.0151498	-0.00351217	0.217312	NA	FALSE	FALSE	FALSE	92030409	0.517542	0.00542723	pain	TRUE	reported	textfile	4.9e-12	0.00219298	462166	15	92573639	ukb-b-9405	Waist circumference	TRUE	reported	2	TRUE	376520	462166	47.7248
rs9673839	G	A	G	A	0.0109063	-0.00303079	0.490971	NA	FALSE	FALSE	FALSE	76861796	0.521462	0.00472753	pain	TRUE	reported	textfile	1.3e-09	0.00179863	462166	16	76895693	ukb-b-9405	Waist circumference	TRUE	reported	2	TRUE	376520	462166	36.7681
rs76040172	A	G	A	G	-0.0294934	-0.00552954	0.053933	NA	FALSE	FALSE	FALSE	45069044	0.522343	0.00864347	pain	TRUE	reported	textfile	1.5e-13	0.00399143	462166	21	46488959	ukb-b-9405	Waist circumference	TRUE	reported	2	TRUE	376520	462166	54.6
rs4844809	C	G	C	G	0.0158367	0.00465901	0.131994	NA	FALSE	TRUE	TRUE	209346427	0.525269	0.00733421	pain	TRUE	reported	textfile	1.9e-09	0.00263686	462166	1	209519772	ukb-b-9405	Waist circumference	TRUE	reported	2	FALSE	376520	462166	36.0708
rs1346841	A	G	A	G	-0.0106038	-0.00320801	0.40501	NA	FALSE	FALSE	FALSE	64786012	0.526926	0.00507032	pain	TRUE	reported	textfile	6.4e-09	0.00182614	462166	4	65651730	ukb-b-9405	Waist circumference	TRUE	reported	2	TRUE	376520	462166	33.7175
rs557951	G	T	G	T	0.0120789	0.00330187	0.312953	NA	FALSE	FALSE	FALSE	62727588	0.536109	0.00533672	pain	TRUE	reported	textfile	4e-10	0.00193163	462166	3	62713263	ukb-b-9405	Waist circumference	TRUE	reported	2	TRUE	376520	462166	39.1027
rs6575340	A	G	A	G	0.0161584	-0.00297601	0.636022	NA	FALSE	FALSE	FALSE	93557626	0.541665	0.00487633	pain	TRUE	reported	textfile	4.6e-18	0.00186502	462166	14	94023972	ukb-b-9405	Waist circumference	TRUE	reported	2	TRUE	376520	462166	75.0637
rs57636386	C	T	C	T	-0.0309067	-0.00661107	0.083822	NA	FALSE	FALSE	FALSE	60381062	0.541872	0.0108381	pain	TRUE	reported	textfile	1.5e-21	0.00324088	462166	18	58048295	ukb-b-9405	Waist circumference	TRUE	reported	2	TRUE	376520	462166	90.9451
rs1570298	T	A	T	A	0.0120451	-0.00340164	0.743189	NA	FALSE	TRUE	TRUE	69508406	0.542012	0.00557853	pain	TRUE	reported	textfile	3.8e-09	0.00204452	462166	6	70218298	ukb-b-9405	Waist circumference	TRUE	reported	2	FALSE	376520	462166	34.7087
rs1183668	G	C	G	C	-0.0120589	0.00302316	0.37014	NA	FALSE	TRUE	TRUE	111539490	0.546292	0.00501083	pain	TRUE	reported	textfile	9.3e-11	0.00186172	462166	13	112191837	ukb-b-9405	Waist circumference	TRUE	reported	2	FALSE	376520	462166	41.9553
rs4525978	T	C	T	C	-0.0113759	-0.00338683	0.734555	NA	FALSE	FALSE	FALSE	101211987	0.548202	0.00564044	pain	TRUE	reported	textfile	2.1e-08	0.00203018	462166	4	102133144	ukb-b-9405	Waist circumference	TRUE	reported	2	TRUE	376520	462166	31.398
rs2725371	G	A	G	A	-0.0154452	-0.00316828	0.696098	NA	FALSE	FALSE	FALSE	30996517	0.55554	0.0053747	pain	TRUE	reported	textfile	2.6e-15	0.00195255	462166	8	30854033	ukb-b-9405	Waist circumference	TRUE	reported	2	TRUE	376520	462166	62.5724
rs4552632	A	G	A	G	-0.0101695	0.0028678	0.616568	NA	FALSE	FALSE	FALSE	165147682	0.564651	0.00497927	pain	TRUE	reported	textfile	3.3e-08	0.00184128	462166	5	164574688	ukb-b-9405	Waist circumference	TRUE	reported	2	TRUE	376520	462166	30.5042
rs2020942	T	C	T	C	0.0108469	-0.0027295	0.394892	NA	FALSE	FALSE	FALSE	30219896	0.566265	0.00475886	pain	TRUE	reported	textfile	3.4e-09	0.00183573	462166	17	28546914	ukb-b-9405	Waist circumference	TRUE	reported	2	TRUE	376520	462166	34.9135
rs9926784	C	T	C	T	-0.0132587	0.00357307	0.184548	NA	FALSE	FALSE	FALSE	19930646	0.567635	0.00625169	pain	TRUE	reported	textfile	8.7e-09	0.00230452	462166	16	19941968	ukb-b-9405	Waist circumference	TRUE	reported	2	TRUE	376520	462166	33.101
rs7070670	T	C	T	C	-0.0120318	-0.00299222	0.327941	NA	FALSE	FALSE	FALSE	60082887	0.56888	0.00525226	pain	TRUE	reported	textfile	3.5e-10	0.00191737	462166	10	61842645	ukb-b-9405	Waist circumference	TRUE	reported	2	TRUE	376520	462166	39.3776
rs1229984	C	T	C	T	0.0301377	-0.0192854	0.972777	NA	FALSE	FALSE	FALSE	99318162	0.56955	0.0339107	pain	TRUE	reported	textfile	2.8e-08	0.00542443	462166	4	100239319	ukb-b-9405	Waist circumference	TRUE	reported	2	TRUE	376520	462166	30.8682
rs12140153	T	G	T	G	-0.0265936	-0.00476879	0.094226	NA	FALSE	FALSE	FALSE	62114219	0.588586	0.00881663	pain	TRUE	reported	textfile	2.1e-17	0.00313243	462166	1	62579891	ukb-b-9405	Waist circumference	TRUE	reported	2	TRUE	376520	462166	72.0761
rs40067	A	G	A	G	-0.0156125	0.00310386	0.170153	NA	FALSE	FALSE	FALSE	108103311	0.59153	0.00578409	pain	TRUE	reported	textfile	6.1e-11	0.00238663	462166	5	107439012	ukb-b-9405	Waist circumference	TRUE	reported	2	TRUE	376520	462166	42.7932
rs1942826	A	G	A	G	0.0167972	-0.00300738	0.12597	NA	FALSE	FALSE	FALSE	65678563	0.594101	0.00564338	pain	TRUE	reported	textfile	4.9e-10	0.00270011	462166	18	63345799	ukb-b-9405	Waist circumference	TRUE	reported	2	TRUE	376520	462166	38.7
rs12001437	C	T	C	T	0.0109331	0.00259923	0.367701	NA	FALSE	FALSE	FALSE	34074478	0.598611	0.00493775	pain	TRUE	reported	textfile	3.8e-09	0.00185543	462166	9	34074476	ukb-b-9405	Waist circumference	TRUE	reported	2	TRUE	376520	462166	34.7214
rs1296328	C	A	C	A	-0.0131912	0.00248166	0.559023	NA	FALSE	FALSE	FALSE	136162038	0.599741	0.00472902	pain	TRUE	reported	textfile	3.1e-13	0.00180908	462166	4	137083193	ukb-b-9405	Waist circumference	TRUE	reported	2	TRUE	376520	462166	53.1683
rs7933085	G	A	G	A	0.0108889	0.00247137	0.507544	NA	FALSE	FALSE	FALSE	130926353	0.601091	0.00472689	pain	TRUE	reported	textfile	1.4e-09	0.00179888	462166	11	130796248	ukb-b-9405	Waist circumference	TRUE	reported	2	TRUE	376520	462166	36.6407
rs4075353	A	G	A	G	-0.0105885	0.00253372	0.344101	NA	FALSE	FALSE	FALSE	100655852	0.606985	0.00492577	pain	TRUE	reported	textfile	2.2e-08	0.00189213	462166	10	102415609	ukb-b-9405	Waist circumference	TRUE	reported	2	TRUE	376520	462166	31.316
rs61903695	G	A	G	A	0.0134514	-0.00279466	0.254942	NA	FALSE	FALSE	FALSE	90189249	0.610697	0.00548963	pain	TRUE	reported	textfile	5.9e-11	0.00205497	462166	11	89922417	ukb-b-9405	Waist circumference	TRUE	reported	2	TRUE	376520	462166	42.8474
rs56803094	G	A	G	A	-0.0127745	0.00267637	0.226708	NA	FALSE	FALSE	FALSE	98679280	0.6112	0.0052647	pain	TRUE	reported	textfile	2.6e-09	0.00214599	462166	15	99222509	ukb-b-9405	Waist circumference	TRUE	reported	2	TRUE	376520	462166	35.435
rs4344019	G	A	G	A	0.0200862	-0.00419053	0.91694	NA	FALSE	FALSE	FALSE	114948485	0.616903	0.00837696	pain	TRUE	reported	textfile	5.7e-10	0.00324046	462166	7	114588540	ukb-b-9405	Waist circumference	TRUE	reported	2	TRUE	376520	462166	38.4222
rs7372674	A	C	A	C	0.0118947	-0.00252752	0.357239	NA	FALSE	FALSE	FALSE	196422294	0.621584	0.00512052	pain	TRUE	reported	textfile	1.7e-10	0.00186339	462166	3	196149165	ukb-b-9405	Waist circumference	TRUE	reported	2	TRUE	376520	462166	40.7474
rs4876611	G	A	G	A	0.0150085	0.00249477	0.720239	NA	FALSE	FALSE	FALSE	115659621	0.624955	0.00510347	pain	TRUE	reported	textfile	5.3e-14	0.0019947	462166	8	116671848	ukb-b-9405	Waist circumference	TRUE	reported	2	TRUE	376520	462166	56.6134
rs1013402	G	A	G	A	0.0250906	0.00242746	0.318423	NA	FALSE	FALSE	FALSE	27690834	0.625773	0.00497753	pain	TRUE	reported	textfile	3.9e-39	0.00191723	462166	11	27712381	ukb-b-9405	Waist circumference	TRUE	reported	2	TRUE	376520	462166	171.267
rs879620	T	C	T	C	0.0194431	-0.00232539	0.613194	NA	FALSE	FALSE	FALSE	3965728	0.626297	0.00477547	pain	TRUE	reported	textfile	4.9e-26	0.00184223	462166	16	4015729	ukb-b-9405	Waist circumference	TRUE	reported	2	TRUE	376520	462166	111.389
rs862320	T	C	T	C	-0.0180264	0.00227703	0.409625	NA	FALSE	FALSE	FALSE	69617963	0.632118	0.00475623	pain	TRUE	reported	textfile	4.4e-23	0.0018218	462166	16	69651866	ukb-b-9405	Waist circumference	TRUE	reported	2	TRUE	376520	462166	97.9076
rs2307111	C	T	C	T	-0.0239722	0.00222747	0.394972	NA	FALSE	FALSE	FALSE	75707853	0.64023	0.0047659	pain	TRUE	reported	textfile	3.3e-39	0.0018299	462166	5	75003678	ukb-b-9405	Waist circumference	TRUE	reported	2	TRUE	376520	462166	171.617
rs2180454	C	T	C	T	0.0179823	0.0023349	0.771831	NA	FALSE	FALSE	FALSE	29221307	0.641996	0.00502226	pain	TRUE	reported	textfile	3.7e-17	0.00213539	462166	14	29690513	ukb-b-9405	Waist circumference	TRUE	reported	2	TRUE	376520	462166	70.9147
rs7171864	A	G	A	G	0.0128894	0.00226431	0.660202	NA	FALSE	FALSE	FALSE	72934908	0.661321	0.00516861	pain	TRUE	reported	textfile	1.1e-11	0.00189898	462166	15	73227249	ukb-b-9405	Waist circumference	TRUE	reported	2	TRUE	376520	462166	46.0707
rs10471636	A	G	A	G	-0.010111	-0.00205841	0.508891	NA	FALSE	FALSE	FALSE	64684029	0.664684	0.00474883	pain	TRUE	reported	textfile	3e-08	0.00182385	462166	5	63979856	ukb-b-9405	Waist circumference	TRUE	reported	2	TRUE	376520	462166	30.7334
rs62246311	A	G	A	G	0.0204929	0.00406737	0.102338	NA	FALSE	FALSE	FALSE	9456459	0.672819	0.00963187	pain	TRUE	reported	textfile	3.5e-12	0.00294652	462166	3	9498143	ukb-b-9405	Waist circumference	TRUE	reported	2	TRUE	376520	462166	48.3713
rs34994596	C	T	C	T	-0.014559	-0.00217523	0.297289	NA	FALSE	FALSE	FALSE	80699106	0.683465	0.00533482	pain	TRUE	reported	textfile	1.1e-13	0.00195866	462166	15	80991447	ukb-b-9405	Waist circumference	TRUE	reported	2	TRUE	376520	462166	55.2516
rs3806114	A	G	A	G	-0.0108144	-0.0022347	0.668366	NA	FALSE	FALSE	FALSE	20482104	0.685117	0.00551112	pain	TRUE	reported	textfile	1.8e-08	0.00192005	462166	6	20482335	ukb-b-9405	Waist circumference	TRUE	reported	2	TRUE	376520	462166	31.7234
rs319775	C	T	C	T	0.0101556	0.00194248	0.608753	NA	FALSE	FALSE	FALSE	33168058	0.686031	0.00480518	pain	TRUE	reported	textfile	3e-08	0.0018335	462166	17	31495076	ukb-b-9405	Waist circumference	TRUE	reported	2	TRUE	376520	462166	30.6796
rs59068084	T	G	T	G	0.0101403	0.00194113	0.410212	NA	FALSE	FALSE	FALSE	112335581	0.68989	0.00486496	pain	TRUE	reported	textfile	2.5e-08	0.00181938	462166	4	113256737	ukb-b-9405	Waist circumference	TRUE	reported	2	TRUE	376520	462166	31.0638
rs10957087	A	T	A	T	0.0139437	0.00217298	0.159639	NA	FALSE	TRUE	TRUE	59307864	0.690198	0.00545173	pain	TRUE	reported	textfile	1.2e-08	0.00244363	462166	8	60220423	ukb-b-9405	Waist circumference	TRUE	reported	2	FALSE	376520	462166	32.5601
rs12463617	C	A	C	A	0.0431919	-0.00251099	0.828064	NA	FALSE	FALSE	FALSE	629244	0.694242	0.00638758	pain	TRUE	reported	textfile	1.8e-74	0.00236577	462166	2	629244	ukb-b-9405	Waist circumference	TRUE	reported	2	TRUE	376520	462166	333.319
rs62243489	G	T	G	T	-0.0155648	0.00204552	0.259239	NA	FALSE	FALSE	FALSE	62497252	0.694668	0.00521113	pain	TRUE	reported	textfile	3e-14	0.00204876	462166	3	62482927	ukb-b-9405	Waist circumference	TRUE	reported	2	TRUE	376520	462166	57.7172
rs3784692	T	C	T	C	0.0185824	-0.00185195	0.601752	NA	FALSE	FALSE	FALSE	67695795	0.706583	0.00491952	pain	TRUE	reported	textfile	2.6e-24	0.00182662	462166	15	67988133	ukb-b-9405	Waist circumference	TRUE	reported	2	TRUE	376520	462166	103.492
rs1711171	C	T	C	T	0.0175635	-0.00245797	0.749579	NA	FALSE	FALSE	FALSE	136301699	0.706856	0.00653575	pain	TRUE	reported	textfile	1.8e-17	0.00206542	462166	3	136020541	ukb-b-9405	Waist circumference	TRUE	reported	2	TRUE	376520	462166	72.3112
rs4072917	A	G	A	G	0.0117189	0.00176577	0.474253	NA	FALSE	FALSE	FALSE	142218918	0.710143	0.00475098	pain	TRUE	reported	textfile	7.4e-11	0.0017994	462166	8	143300279	ukb-b-9405	Waist circumference	TRUE	reported	2	TRUE	376520	462166	42.4149
rs11636611	T	C	T	C	0.0107144	-0.001695	0.502804	NA	FALSE	FALSE	FALSE	36099764	0.71901	0.00471117	pain	TRUE	reported	textfile	2.3e-09	0.00179296	462166	15	36391965	ukb-b-9405	Waist circumference	TRUE	reported	2	TRUE	376520	462166	35.7104
rs7708584	G	A	G	A	-0.0121976	0.00165427	0.572375	NA	FALSE	FALSE	FALSE	154163906	0.730774	0.00480759	pain	TRUE	reported	textfile	1.4e-11	0.00180534	462166	5	153543466	ukb-b-9405	Waist circumference	TRUE	reported	2	TRUE	376520	462166	45.6489
rs12107172	G	A	G	A	0.0156855	0.00200821	0.136472	NA	FALSE	FALSE	FALSE	147416252	0.7388	0.00602264	pain	TRUE	reported	textfile	1.8e-09	0.00260901	462166	3	147134039	ukb-b-9405	Waist circumference	TRUE	reported	2	TRUE	376520	462166	36.1448
rs9654453	C	T	C	T	0.0170405	0.00273209	0.129259	NA	FALSE	FALSE	FALSE	299506	0.738921	0.00819755	pain	TRUE	reported	textfile	1.7e-10	0.00266903	462166	5	299621	ukb-b-9405	Waist circumference	TRUE	reported	2	TRUE	376520	462166	40.7622
rs62072003	T	C	T	C	0.0144325	0.00235057	0.143328	NA	FALSE	FALSE	FALSE	54858953	0.745344	0.00723736	pain	TRUE	reported	textfile	1.8e-08	0.00256295	462166	17	52936314	ukb-b-9405	Waist circumference	TRUE	reported	2	TRUE	376520	462166	31.7105
rs1752169	A	C	A	C	0.0143082	0.00155922	0.250696	NA	FALSE	FALSE	FALSE	123824284	0.747928	0.00485176	pain	TRUE	reported	textfile	4.5e-12	0.00206705	462166	9	126586563	ukb-b-9405	Waist circumference	TRUE	reported	2	TRUE	376520	462166	47.9146
rs72976986	A	G	A	G	-0.0157587	0.00206703	0.190131	NA	FALSE	FALSE	FALSE	4050426	0.749678	0.00647842	pain	TRUE	reported	textfile	7.8e-12	0.00230334	462166	19	4050424	ukb-b-9405	Waist circumference	TRUE	reported	2	TRUE	376520	462166	46.8085
rs71495038	A	G	A	G	0.0223778	0.0025431	0.076924	NA	FALSE	FALSE	FALSE	33682455	0.752404	0.00806129	pain	TRUE	reported	textfile	2.6e-11	0.00335663	462166	10	33971383	ukb-b-9405	Waist circumference	TRUE	reported	2	TRUE	376520	462166	44.4455
rs3807566	T	G	T	G	-0.012149	-0.00147572	0.438304	NA	FALSE	FALSE	FALSE	50496506	0.761011	0.00485188	pain	TRUE	reported	textfile	1.7e-11	0.00180583	462166	7	50564204	ukb-b-9405	Waist circumference	TRUE	reported	2	TRUE	376520	462166	45.2613
rs10150482	A	G	A	G	0.0219574	-0.00165507	0.22035	NA	FALSE	FALSE	FALSE	79425539	0.764181	0.00551697	pain	TRUE	reported	textfile	4.5e-24	0.00216957	462166	14	79891882	ukb-b-9405	Waist circumference	TRUE	reported	2	TRUE	376520	462166	102.427
rs34140906	C	T	C	T	-0.0179391	-0.00166586	0.17033	NA	FALSE	FALSE	FALSE	57906266	0.778235	0.00591526	pain	TRUE	reported	textfile	5.4e-14	0.00238486	462166	13	58480400	ukb-b-9405	Waist circumference	TRUE	reported	2	TRUE	376520	462166	56.5816
rs73052033	C	T	C	T	-0.0210096	0.00180085	0.184916	NA	FALSE	FALSE	FALSE	186110676	0.778377	0.00639879	pain	TRUE	reported	textfile	7.9e-20	0.00230513	462166	3	185828465	ukb-b-9405	Waist circumference	TRUE	reported	2	TRUE	376520	462166	83.0701
rs894736	G	A	G	A	0.0157371	0.0013268	0.362765	NA	FALSE	FALSE	FALSE	54024382	0.778601	0.00471931	pain	TRUE	reported	textfile	3.6e-17	0.00186806	462166	12	54418166	ukb-b-9405	Waist circumference	TRUE	reported	2	TRUE	376520	462166	70.9688
rs6682438	C	T	C	T	0.0124771	0.00136837	0.673097	NA	FALSE	FALSE	FALSE	33318545	0.783643	0.0049836	pain	TRUE	reported	textfile	5.4e-11	0.00190203	462166	1	33784146	ukb-b-9405	Waist circumference	TRUE	reported	2	TRUE	376520	462166	43.0321
rs1834144	A	C	A	C	-0.0146152	-0.00127877	0.373194	NA	FALSE	FALSE	FALSE	43164825	0.787693	0.00474836	pain	TRUE	reported	textfile	3.4e-15	0.00185609	462166	18	40744790	ukb-b-9405	Waist circumference	TRUE	reported	2	TRUE	376520	462166	62.0028
rs11653367	G	A	G	A	-0.0151666	0.00128552	0.328129	NA	FALSE	FALSE	FALSE	46114117	0.794424	0.00493349	pain	TRUE	reported	textfile	2.5e-15	0.00191685	462166	17	44191483	ukb-b-9405	Waist circumference	TRUE	reported	2	TRUE	376520	462166	62.6037
rs9814758	G	T	G	T	-0.0111552	-0.0012643	0.355886	NA	FALSE	FALSE	FALSE	123343810	0.802293	0.00504952	pain	TRUE	reported	textfile	2.7e-09	0.00187521	462166	3	123062657	ukb-b-9405	Waist circumference	TRUE	reported	2	TRUE	376520	462166	35.3879
rs11773362	T	C	T	C	-0.0104772	-0.0011997	0.336125	NA	FALSE	FALSE	FALSE	147971088	0.805103	0.00486204	pain	TRUE	reported	textfile	3.2e-08	0.0018937	462166	7	147668180	ukb-b-9405	Waist circumference	TRUE	reported	2	TRUE	376520	462166	30.6103
rs11898037	C	T	C	T	0.0105694	-0.00113557	0.367606	NA	FALSE	FALSE	FALSE	36331843	0.811351	0.00475764	pain	TRUE	reported	textfile	1.2e-08	0.00185324	462166	2	36558986	ukb-b-9405	Waist circumference	TRUE	reported	2	TRUE	376520	462166	32.5265
rs6669341	G	A	G	A	-0.0125214	0.0011541	0.58271	NA	FALSE	FALSE	FALSE	47212786	0.811739	0.00484543	pain	TRUE	reported	textfile	4.5e-12	0.0018097	462166	1	47678458	ukb-b-9405	Waist circumference	TRUE	reported	2	TRUE	376520	462166	47.8732
rs2133561	T	A	T	A	-0.0122441	0.00115771	0.611063	NA	FALSE	TRUE	TRUE	139707066	0.8139	0.00491809	pain	TRUE	reported	textfile	3.9e-11	0.00185284	462166	5	139086651	ukb-b-9405	Waist circumference	TRUE	reported	2	FALSE	376520	462166	43.6695
rs2678204	G	T	G	T	0.0157074	-0.00120935	0.34017	NA	FALSE	FALSE	FALSE	201831383	0.814823	0.00516355	pain	TRUE	reported	textfile	7.9e-17	0.00188488	462166	1	201800511	ukb-b-9405	Waist circumference	TRUE	reported	2	TRUE	376520	462166	69.445
rs111258054	T	C	T	C	0.0159528	-0.00123021	0.183665	NA	FALSE	FALSE	FALSE	134741496	0.814961	0.00525661	pain	TRUE	reported	textfile	9.5e-12	0.00234105	462166	11	134611390	ukb-b-9405	Waist circumference	TRUE	reported	2	TRUE	376520	462166	46.4357
rs1458156	T	C	T	C	0.0146036	0.00110831	0.488413	NA	FALSE	FALSE	FALSE	41494138	0.814996	0.00473665	pain	TRUE	reported	textfile	3.5e-16	0.00179105	462166	12	41887940	ukb-b-9405	Waist circumference	TRUE	reported	2	TRUE	376520	462166	66.4821
rs1025065	G	T	G	T	-0.010284	-0.00117091	0.639097	NA	FALSE	FALSE	FALSE	82417554	0.820609	0.00516362	pain	TRUE	reported	textfile	3.6e-08	0.00186623	462166	16	82451159	ukb-b-9405	Waist circumference	TRUE	reported	2	TRUE	376520	462166	30.3664
rs6030803	C	T	C	T	-0.0176808	-0.00166728	0.126588	NA	FALSE	FALSE	FALSE	43357867	0.831765	0.00784827	pain	TRUE	reported	textfile	6.1e-11	0.00270327	462166	20	41986507	ukb-b-9405	Waist circumference	TRUE	reported	2	TRUE	376520	462166	42.7784
rs11165493	A	G	A	G	0.0107576	0.00100246	0.343044	NA	FALSE	FALSE	FALSE	95809372	0.836365	0.00485348	pain	TRUE	reported	textfile	1.3e-08	0.00189335	462166	1	96274928	ukb-b-9405	Waist circumference	TRUE	reported	2	TRUE	376520	462166	32.2826
rs11150745	G	A	G	A	-0.0160848	0.00107885	0.317708	NA	FALSE	FALSE	FALSE	80783826	0.83703	0.00524494	pain	TRUE	reported	textfile	6.8e-17	0.00192604	462166	17	78757626	ukb-b-9405	Waist circumference	TRUE	reported	2	TRUE	376520	462166	69.743
rs10887578	C	G	C	G	0.0106684	-0.000909158	0.497514	NA	FALSE	TRUE	TRUE	86336290	0.847762	0.00473581	pain	TRUE	reported	textfile	3.1e-09	0.00179976	462166	10	88096047	ukb-b-9405	Waist circumference	TRUE	reported	2	FALSE	376520	462166	35.1374
rs10938398	A	G	A	G	0.0222115	0.000888395	0.433578	NA	FALSE	FALSE	FALSE	45184122	0.850658	0.00471851	pain	TRUE	reported	textfile	1e-34	0.00180756	462166	4	45186139	ukb-b-9405	Waist circumference	TRUE	reported	2	TRUE	376520	462166	150.998
rs55794894	A	G	A	G	-0.014525	0.00114356	0.135429	NA	FALSE	FALSE	FALSE	133832068	0.867337	0.00684592	pain	TRUE	reported	textfile	2.8e-08	0.00261481	462166	7	133516821	ukb-b-9405	Waist circumference	TRUE	reported	2	TRUE	376520	462166	30.8569
rs34045288	T	C	T	C	0.0203746	-0.000787778	0.334413	NA	FALSE	FALSE	FALSE	40401342	0.871367	0.00486516	pain	TRUE	reported	textfile	5.8e-27	0.00189485	462166	6	40369081	ukb-b-9405	Waist circumference	TRUE	reported	2	TRUE	376520	462166	115.619
rs13333747	C	T	C	T	-0.022678	0.000946277	0.182682	NA	FALSE	FALSE	FALSE	2125372	0.878089	0.006169	pain	TRUE	reported	textfile	1.9e-22	0.00232636	462166	16	2175373	ukb-b-9405	Waist circumference	TRUE	reported	2	TRUE	376520	462166	95.0289
rs1657930	A	G	A	G	-0.0142481	0.00100101	0.802922	NA	FALSE	FALSE	FALSE	56828791	0.878699	0.00655889	pain	TRUE	reported	textfile	2.3e-10	0.00224816	462166	15	57120989	ukb-b-9405	Waist circumference	TRUE	reported	2	TRUE	376520	462166	40.1661
rs11603984	T	G	T	G	-0.0169839	-0.000879506	0.135129	NA	FALSE	FALSE	FALSE	85527324	0.880632	0.00585684	pain	TRUE	reported	textfile	8.9e-11	0.00261937	462166	11	85238368	ukb-b-9405	Waist circumference	TRUE	reported	2	TRUE	376520	462166	42.0418
rs2903738	T	A	T	A	-0.0133061	0.000793487	0.221402	NA	FALSE	TRUE	TRUE	32455137	0.885828	0.00552624	pain	TRUE	reported	textfile	6.8e-10	0.00215663	462166	19	32946043	ukb-b-9405	Waist circumference	TRUE	reported	2	FALSE	376520	462166	38.0671
rs649458	A	T	A	T	-0.018179	-0.00101479	0.860102	NA	FALSE	TRUE	TRUE	23386035	0.890572	0.00737591	pain	TRUE	reported	textfile	1.5e-12	0.00256951	462166	1	23712528	ukb-b-9405	Waist circumference	TRUE	reported	2	FALSE	376520	462166	50.0541
rs2302209	T	C	T	C	0.0198329	0.000730421	0.288806	NA	FALSE	FALSE	FALSE	18213519	0.892571	0.00540844	pain	TRUE	reported	textfile	1.1e-23	0.00197713	462166	19	18324329	ukb-b-9405	Waist circumference	TRUE	reported	2	TRUE	376520	462166	100.624
rs7537581	A	C	A	C	0.0107362	-0.000622053	0.531758	NA	FALSE	FALSE	FALSE	2808910	0.895905	0.00475445	pain	TRUE	reported	textfile	2.6e-09	0.00180248	462166	1	2725475	ukb-b-9405	Waist circumference	TRUE	reported	2	TRUE	376520	462166	35.4781
rs165656	C	G	C	G	0.0103041	0.000413597	0.517356	NA	FALSE	TRUE	TRUE	19961340	0.930396	0.00473514	pain	TRUE	reported	textfile	1.1e-08	0.00180539	462166	22	19948863	ukb-b-9405	Waist circumference	TRUE	reported	2	FALSE	376520	462166	32.5745
rs2696309	C	T	C	T	0.0112571	0.00040059	0.720419	NA	FALSE	FALSE	FALSE	35938173	0.9361	0.00499658	pain	TRUE	reported	textfile	1.6e-08	0.00199327	462166	10	36227101	ukb-b-9405	Waist circumference	TRUE	reported	2	TRUE	376520	462166	31.8949
rs73068448	T	C	T	C	-0.0153436	0.00052698	0.170691	NA	FALSE	FALSE	FALSE	26346143	0.940445	0.00705367	pain	TRUE	reported	textfile	2e-10	0.00241309	462166	7	26385763	ukb-b-9405	Waist circumference	TRUE	reported	2	TRUE	376520	462166	40.4303
rs2439823	G	A	G	A	0.0155254	-0.000337851	0.545601	NA	FALSE	FALSE	FALSE	98018469	0.943114	0.00473468	pain	TRUE	reported	textfile	6.8e-18	0.00180145	462166	10	99778226	ukb-b-9405	Waist circumference	TRUE	reported	2	TRUE	376520	462166	74.2747
rs11160600	G	A	G	A	0.0180478	0.000440322	0.092347	NA	FALSE	FALSE	FALSE	100720289	0.946054	0.00650754	pain	TRUE	reported	textfile	7.1e-09	0.00311766	462166	14	101186626	ukb-b-9405	Waist circumference	TRUE	reported	2	TRUE	376520	462166	33.5113
rs1188209	G	A	G	A	0.0102398	0.000251976	0.551608	NA	FALSE	FALSE	FALSE	55995364	0.957545	0.00473331	pain	TRUE	reported	textfile	1.6e-08	0.00181136	462166	14	56462082	ukb-b-9405	Waist circumference	TRUE	reported	2	TRUE	376520	462166	31.9575
rs34234296	A	G	A	G	-0.0131214	-0.000252458	0.392393	NA	FALSE	FALSE	FALSE	174301908	0.960751	0.00513008	pain	TRUE	reported	textfile	1.3e-12	0.00184833	462166	2	175166636	ukb-b-9405	Waist circumference	TRUE	reported	2	TRUE	376520	462166	50.3966
rs10824211	T	C	T	C	0.0150646	-0.000338805	0.139518	NA	FALSE	FALSE	FALSE	74603349	0.96736	0.00827969	pain	TRUE	reported	textfile	6.3e-09	0.00259306	462166	10	76363107	ukb-b-9405	Waist circumference	TRUE	reported	2	TRUE	376520	462166	33.7513
rs72618637	A	T	A	T	-0.0129811	-0.000232313	0.189431	NA	FALSE	TRUE	TRUE	48726840	0.967481	0.00569836	pain	TRUE	reported	textfile	2.1e-08	0.00231667	462166	2	48953979	ukb-b-9405	Waist circumference	TRUE	reported	2	FALSE	376520	462166	31.3975
rs75035127	G	A	G	A	-0.0333436	0.000732993	0.030399	NA	FALSE	FALSE	FALSE	175004590	0.972055	0.020924	pain	TRUE	reported	textfile	1.5e-10	0.0052036	462166	1	174973726	ukb-b-9405	Waist circumference	TRUE	reported	2	TRUE	376520	462166	41.0598
rs429343	G	A	G	A	-0.0124509	0.000136611	0.576576	NA	FALSE	FALSE	FALSE	147145814	0.97695	0.00472821	pain	TRUE	reported	textfile	5.9e-12	0.00180931	462166	2	147903382	ukb-b-9405	Waist circumference	TRUE	reported	2	TRUE	376520	462166	47.3561
rs1191600	A	C	A	C	-0.0108005	0.000127231	0.59357	NA	FALSE	FALSE	FALSE	29632435	0.97877	0.00478127	pain	TRUE	reported	textfile	3.8e-09	0.00183345	462166	14	30101641	ukb-b-9405	Waist circumference	TRUE	reported	2	TRUE	376520	462166	34.7016
rs7630382	T	C	T	C	0.013362	-0.000113845	0.531552	NA	FALSE	FALSE	FALSE	85061957	0.980842	0.00474097	pain	TRUE	reported	textfile	9.3e-14	0.00179336	462166	3	85111108	ukb-b-9405	Waist circumference	TRUE	reported	2	TRUE	376520	462166	55.5147
rs11666480	G	C	G	C	0.0132885	9.26e-05	0.536273	NA	FALSE	TRUE	TRUE	1856555	0.984483	0.00476035	pain	TRUE	reported	textfile	1.9e-13	0.00180641	462166	19	1856554	ukb-b-9405	Waist circumference	TRUE	reported	2	FALSE	376520	462166	54.1152
rs852042	G	A	G	A	-0.0115951	4.57e-05	0.758579	NA	FALSE	FALSE	FALSE	17110588	0.993454	0.00556609	pain	TRUE	reported	textfile	3e-08	0.00209164	462166	20	17091233	ukb-b-9405	Waist circumference	TRUE	reported	2	TRUE	376520	462166	30.7309
rs1582931	A	G	A	G	-0.0138548	-2.91e-05	0.473264	NA	FALSE	FALSE	FALSE	123321505	0.995077	0.00471605	pain	TRUE	reported	textfile	1.7e-14	0.00180588	462166	5	122657199	ukb-b-9405	Waist circumference	TRUE	reported	2	TRUE	376520	462166	58.8603
rs6069037	A	C	A	C	-0.011125	2.43e-05	0.731389	NA	FALSE	FALSE	FALSE	54886659	0.996472	0.00549167	pain	TRUE	reported	textfile	3.6e-08	0.00202001	462166	20	53503198	ukb-b-9405	Waist circumference	TRUE	reported	2	TRUE	376520	462166	30.3314
rs72959041	A	G	A	G	0.0302176	3.25e-05	0.049136	NA	FALSE	FALSE	FALSE	127133748	0.997327	0.00969033	pain	TRUE	reported	textfile	5.7e-13	0.00419212	462166	6	127454893	ukb-b-9405	Waist circumference	TRUE	reported	2	TRUE	376520	462166	51.958
rs41279738	G	T	G	T	0.0522591	-2.32e-05	0.025998	NA	FALSE	FALSE	FALSE	109539929	0.998189	0.0102165	pain	TRUE	reported	textfile	1.7e-20	0.00563338	462166	1	110082551	ukb-b-9405	Waist circumference	TRUE	reported	2	TRUE	376520	462166	86.0569
rs815163	C	T	C	T	-0.0131383	-2.06e-06	0.563195	NA	FALSE	FALSE	FALSE	190325596	0.999653	0.00472009	pain	TRUE	reported	textfile	2.7e-13	0.00179812	462166	1	190294726	ukb-b-9405	Waist circumference	TRUE	reported	2	TRUE	376520	462166	53.3877
